# Supplementary material for: Investigations on the Particle Fouling and Backwash Efficiency During Microplastic Microfiltration–Particle Size Aspects
Source: Membranes (Basel). 2025 Sep 9;15(9):272. doi: 10.3390/membranes15090272 (PMC12471478; doi:10.3390/membranes15090272)
Supplement: Supplementary file 1 [file membranes-15-00272-s001.zip]

Archive with 1 entries (1 files):
- membranes-3753956-supplementary.pdf
